# Supplementary material for: TaCKX2.2 Genes Coordinate Expression of Other TaCKX Family Members, Regulate Phytohormone Content and Yield-Related Traits of Wheat
Source: Int J Mol Sci. 2021 Apr 16;22(8):4142. doi: 10.3390/ijms22084142 (PMC8073499; doi:10.3390/ijms22084142)
Supplement: Supplementary file 1 [file ijms-22-04142-s001.zip]

Archive with 1 entries (1 files):
- ijms-1159193-supplementary.pdf
